# Supplementary material for: Retrospective Analysis of the Therapeutic Outcomes of Microneedle Radiofrequency on Melasma by Optical Coherence Tomography: A Observational Pilot Study
Source: Diagnostics (Basel). 2026 Jun 24;16(13):1957. doi: 10.3390/diagnostics16131957 (PMC13359605; doi:10.3390/diagnostics16131957)
Supplement: Supplementary file 1 [file diagnostics-16-01957-s001.zip]

Archive with 1 entries (1 files):
- diagnostics-4228395-supplementary.pdf
